# Supplementary material for: Utility of HoxB13 in differential diagnosis of female genital tract lesions with putative prostatic differentiation
Source: Virchows Arch. 2025 Dec 3;488(6):1293–302. doi: 10.1007/s00428-025-04360-7 (PMC13264600; doi:10.1007/s00428-025-04360-7)
Supplement: Supplementary file 1 — Supplementary file1 (XLSX 24 KB) [file 428_2025_4360_MOESM1_ESM.xlsx]

## Sheet: TSP, EPT, ABH, ABC
	Virchows Archiv
	Utility of HoxB13 in differential diagnosis of female genital tract lesions with putative prostatic differentiation
	Lucie Gerykova1, Jan Laco1, Helena Hornychova1, Katerina Kamaradova1,2, Marketa Trnkova2, Pavel Dundr3, Radoslav Matej3,4,6, Jan Hrudka4, Miroslav Zalesky7, Jiri Soukup1,3,5
	Corresponding author: Lucie Gerykova, M.D., The Fingerland Department of Pathology, Charles University, Faculty of Medicine in Hradec Králové and University Hospital Hradec Králové, Sokolska 581, 500 05, Czech Republic, e-mail: lucieeva.machackova@gmail.com, phone: +420604440296, ORCID: 0009-0004-1021-1415.
	TSP	Age at he time of diagnosis	Localisation, clinical findings	Histological description	NKX3.1 _IRS - whole lesion	NKX3.1_IRS - tubules/glands	HOXB13_ IRS - whole lesion	HOXB13_IRS - tubules/glands	AR_IRS - whole lesion	AR_IRS - tubules/glands
	Case 1	66	polyp of vagina	numerous squamous nests with lower number of small tubules	2	6	1	3	1	0
	Case 2	62	sample from vagina	dilated sqamous nests with smaller or larger dilated tubules	3	12	4	8	0	0
	Case 3	70	resistence of the vaginal wall	larger squamous nests with small tubules	3	12	4	8	0	0
	Case 4	62	nodule from vaginal fornix	one dilated larger squamous nest, no tubules	0	no glands	2	no glands	0	0
	Case 5	73	sample from vagina	fragmented material with fragmented squamous nests, small and larger dilated tubules	6	12	4	6	0	0
	Case 6	51	polyp of introitus	lower number of tubules and only small number of squamous cells amongst tubules	12	12	4	8	2	2
	Case 7	76	polyp of vagina	squamous nests with small tubules	1	9	3	no glands	0	0
	Case 8	63	tumour of the vagina near cervix	numerous squamous nests with many smaller and larger tubules	6	12	4	8	2	2
	Case 9	80	sample from posteior wall of vagina	one dilated squamous nest and one tubule	1	0	2	0	0	0
	Case 10	62	clinical information not available	squamous nests and one small tubule	0	3	1	no glands	1	0
	Case 11	86	polyp of vagina	squamous nests with small tubules	1	9	2	2	0	0
	Case 12	71	polyp of vagina	squamous nests, one of them dilated, smaller number of small tubules	3	12	2	8	0	0
	Case 13	58	polyp of the vaginal wall	one squamous nest with multiple small tubules	3	12	2	4	0	0
	EPT	Age at he time of diagnosis	Localisation, clinical findings	Histological description	NKX3.1 _IRS - whole lesion	NKX3.1_IRS - tubules/glands	HOXB13_IRS - whole lesion	HOXB13_IRS - tubules/glands	AR_IRS - whole lesion	AR_IRS - tubules/glands
	Case 1	61	sample from cervix	squamous nests with small tubules	3	12	4	8	0	0
	Case 2	71	conization of cervix - incidental finding	two glands resembling prostatic glands, squamous nests with tubules, LSIL and HSIL present as well	6	12	2	8	0	0
	Case 3	24	conization of cervix - incidental finding	glands resembling prostatic glands	9	12	not enough material available	not enough material	0	0
	Case 4	66	conization of cervix - incidental finding	glands resembling prostatic glands inside squamous nests, small tubules in the basal portion of surface epithelium	12	12	12	12	0	0
	Case 5	25	conization of cervix - incidental finding	multiple small tubules inside squamous nests	6	12	6	8	2	2
	Case 6	34	conization of cervix - incidental finding	glands resembling prostatic glands	4	8	4	8	0	0
	ABH	Age at he time of diagnosis	Localisation, clinical findings	Histological description	NKX3.1 _IRS - whole lesion	NKX3.1_IRS - tubules/glands	NKX3.1_IRS_HSIL	HOXB13 _IRS - whole lesion	HOXB13_IRS - tubules/glands	HOXB13_IRS_HSIL	AR _IRS - whole lesion	AR _IRS - HSIL	p16 - ABH
	Case 1	81	incidental finding the the cervix (no LSIL, HSIL)	small basaloid nests	0	-	-	0		-	2	-	negative
	Case 2	59	incidental finding the the cervix (no LSIL, HSIL)	multiple small basophilic nests surrounding endocervical canal	0	-	-	0		-	0	-	negative
	Case 3	80	incidental finding the the cervix (HSIL present)	several small basophilic nests (HSIL not found in the tissue block)	0	-	-	not enough material		-	0	-	negative
	Case 4	69	incidental finding in the cervix (HSIL present)	small number of basaloid nests (HSIL found in the selected block in some sections)	0	-	-	not enough material		3	2	-	negative
	Case 5	55	incidental finding in the cervix in hysterectomy for HSIL and ABC (HSIL and ABC not present)	small basophilic nests surrounding endocervical canal	0	-	-	0		-	0	-	negative
	Case 6	59	incidental finding in cervix (no HSIL, LSIL)	small basophilic nests surrounding endocervical canal	0	-	-	0		-	0	-	negative
	Case 7	68	incidental finging in cervix (no HSIL, LSIL)	small basophilic nests surrounding endocervical canal	0	-	-	0		-	0	-	negative
	Case 8	78	incidental finding in the cervix (no HSIL, LSIL)	small basophilic nests surrounding endocervical canal	0	-	-	0		-	1	-	negative
	ABC	Age at he time of diagnosis	Localisation, clinical findings	Histological description	NKX3.1 _IRS - whole lesion	NKX3.1_IRS - tubules/glands	NKX3.1_IRS_HSIL	HOXB13 _IRS - whole lesion	HOXB13_IRS - tubules/glands	HOXB13_IRS_HSIL	AR _IRS - whole lesion	AR _IRS - HSIL	p16 - ABC
	Case 1	55	conization of cervix - incidental finding (HSIL present)	small basophilic nests of ABC without apparent tubules, HSIL present as well	0	0	-	8	no glands	-	0	0	positive
	Case 2	57	conization of cervix - incidental finding (HSIL present)	nests of ABC with numerous tubules, HSIL present as well	1	3	0	12	12	4	0	0	positive
	Case 3	67	incicental finding - hysterectomy (HSIL present)	nests of ABC with tubules, HSIL present as well	6	12	0	12	12	3	0	0	positive
	Case 4	71	incidental finding - hysterectomy (squamous cell carcinoma present)	nests of ABC with tubules, HSIL not present	0	0	not present	2	2	not present	0	not present	positive
	Case 5	27	conization of cervix - incidental finding (HSIL present)	nests of ABC with tubules, HSIL not present	6	12	not present	not enough material	not enough material	not present	0	not present	not enough material (older detection used instead)
	Case 6	75	conisation of cervix - incidental finding (HSIL and squamous cell carcinoma present)	nests of ABC with tubules, HSIL present as well	2	3	not present	not enough material	not enough material	not present	0	0	positive
	Case 7	76	conisation of cervix - incidental finding (HSIL and incipient invasion present)	nests of ABC with tubules, HSIL present as well	4	6	0	12	12	9	0	0	positive
	Case 8	75	conisation of cervix - incidental finding (HSIL present)	numerous nests of ABC with tubules, HSIL present as well	0	1	0	2	2	1	0	0	positive
	Case 9	76	conisation of cervix - incidental finding (HSIL and squamous cell carcinoma p16+ present)	numerous nests of ABC with tubules, HSIL present as well	6	12	0	12	12	1	0	0	positive
	Case 10	75	conisation of cervix - incidental finding (HSIL present)	lower number of nests of ABC with probable tubules, HSIL present as well	4	8	0	3	2	0	0	0	positive
	Case 11	66	conisation of cervix - incidental finding (HSIL present)	numerous basophilic nests of ABC withous tubules, HSIL present as well	2	no glands	1	8	8	1	0	0	positive
	Case 12	48	hysterectomy for cervical carcinoma (HSIL nebyl)	small basophilic nests of ABC without tubules, HSIL not present	1	no glands	not present	6	no glands	not present	0	not present	positive
	Case 13	64	conisation of cervix - incidental finding (HSIL present)	small basophilic nests of ABC with tubules, HSIL present	2	2	0	12	12	2	0	0	positive
	Case 14	79	conisation of cervix for HSIL, HPV16+ (+HSIL)	small basophilic nests with glandular structures, HSIL present	2	8	0	4	8	2	0	0	positive
	Case 15	78	hysterectomy for high grade serous carcinoma (+HGSC)	multiple basophilic nests with numerous glandular structures, HSIL present as well	6	12	0	6	8	6	0	0	positive
	Case 16	85	hysterectomy for karcinosarcoma, (HSIL + karcinosarcoma)	multiple basophilic nests with numerous glandular structures, HSIL present in small amount	6	12	-	12	12	not present	0	-	positive
	Case 17	81	conisation for severe squamous dysplasia, suspicious tumour (+HSIL)	basophilic nests with small number of glandular structures, HSIL present in samll amount	6	12	0	12	12	3	0	0	positive

## Sheet: Prostate
	Hyperplasia of the basal cells of the prostate	HOXB13_IRS_basal cell hyperplasia
	Case 1	3
	Case 2	2
	Case 3	3
	Case 4	2
	Case 5	2

## Sheet: SCC, EAC, EC
	Squamous carcinoma of cervix - p16+	Age at he time of diagnosis	HOXB13_IRS_HSIL	HOXB13_IRS_carcinoma	NKX3.1_IRS_HSIL	NKX3.1_IRS_carcinoma
	Case 1	41	0	0	0	0
	Case 2	38	not present	0	not present	0
	Case 3	48	not present	0	not present	0
	Case 4	53	0	0	0	1
	Case 5	33	0	0	0	0
	Case 6	35	not present	0	not present	0
	Case 7	71	0	0	0	0
	Case 8	44	0	0	0	0
	Case 9	39	not present	0	not present	0
	Case 10	34	not present	0	not present	0
	Case 11	43	1	0	0	0
	Case 12	73	not present	8	not present	0
	Case 13	67	0	0	0	0
	Case 14	65	not present	0	not present	0
	Case 15	46	not present	0	not present	0
	Case 16	78	0	0	4	0
	Case 17	40	0	0	0	1
	Case 18	41	not present	1	not present	0
	Case 19	30	0	0	0	0
	Case 20	44	0	0	0	0
	Case 21	68	0	0	0	0
	Endocervical adenocarcinomas - p16+	Age at he time of diagnosis	HOXB13_IRS_HSIL	HOXB13_IRS_carcinoma	Diferentiation	NKX3_IRS_HSIL	NKX3_IRS_carcinoma
	Case 1	37	1	1	poorly differentiated (Silva C)	0	0
	Case 2	43	not present	0	well differentiated (Silva A)	not present	0
	Case 3	48	not present	0	well differentiated (Silva A)	not present	0
	Case 4	35	not present	0	well differentiated (Silva B)	not present	0
	Case 5	46	not present	0	well differentiated	not present	2
	Case 6	46	not present	0	poorly differentiated (Silva C)	not present	0
	Case 7	49	not present	0	poorly differentiated (Silva C)	0	0
	Case 8	41	2	0	well differentiated	not present	1
	Case 9	43	not present	2	poorly differentiated (Silva C)	not present	0
	Case 10	49	not present	0	well to moderately differentiated (Silva B)	0	0
	Case 11	80	0	0	gastric type	not present	0
	Case 12	38	not present	0	moderately differentiated	not present	0
	Case 13	46	not present	0	well differentiated with tubular growth	not present	0
	Case 14	46	not present	0	well differentiated (Silva B)	not present	0
	Case 15	39	not present	0	moderately differentiated, tubulopapillar growth	not present	0
	Case 16	29	not present	2	microinvasive adenocarcinoma in terrain of adenocarcinoma in situ	not present	2
	Case 17	41	not present	0	moderately differentiated with tubular growth	not present	0
	Case 18	38	2	4	signet ring cells, small amount of tumour	1	1
	Case 19	72	not present	0	moderately differentiated	not present	0
	Poorly differentiated carcinomas growing into cervix	Age at he time of diagnosis	HOXB13_IRS_HSIL	HOXB13_IRS_carcinoma	Diferentiation	NKX3_IRS_HSIL	NKX3_IRS_carcinoma
	Case 1	63	not present	0	poorly differentiated with squamous differentiation growing into cervix	not present	0
	Case 2	75	not present	1	poorly differentiated growing into cervix	not present	0
	Case 3	69	not present	0	poorly differentiated growing into cervix	not present	0
	Case 4	70	not present	0	poorly differentiated growing into cervix	not present	0
	Case 5	64	not present	2	poorly differentiated growing into cervix	not present	0
	Case 6	67	not present	1	poorly differentiated	not present	0
	Case 7	55	not present	0	poorly differentiated	not present	0
	Case 8	67	not present	0	poorly differentiated	not present	0
	Case 9	63	not present	0	poorly differentiated	not present	0
	Case 10	78	not present	2	poorly differentiated	not present	0
